# Supplementary material for: Genomic mutation profile in progressive chronic lymphocytic leukemia patients prior to first-line chemoimmunotherapy with FCR and rituximab maintenance (REM)
Source: PLoS One. 2021 Sep 10;16(9):e0257353. doi: 10.1371/journal.pone.0257353 (PMC8432772; doi:10.1371/journal.pone.0257353)
Supplement: S1 File — This file contains S1 Table: Coverage and sequencing quality data for HaloPlex and hotspots. S2 Table: Hotspot custom primers for EGR2. S3 Table: Somatic variants from targeted resequencing. S4 Table: Clinical characteristics, cytogenetic abnormalities and molecular markers REM series of 71 patients). (XLSX) [file pone.0257353.s001.xlsx]

## Sheet: Table S1.Sequencing quality
Table S1. Coverage and sequencing quality data for HaloPlex and hotspots
A. Haloplex
Sample Code	Number of reads in untrimmed fastq file	Number of reads in trimmed fastq file	Reads in sequencable region	Percentage of sequencable regions with no coverage	Average read lengh	Average read depth in analyzable target regions	Median read depth in analyzable target regions	% of analyzable target regions ≥ 100 reads	% of analyzable target regions ≥ 500 reads	% of analyzable target regions ≥ 1000 reads
HP_I_001	4 106 808	3 607 162	0.8092	4.14	127	1829	1333	99	93.6	85.63
HP_I_009	4 210 526	3 728 600	0.7432	4.89	125	1737	943	98.29	88.19	73.83
HP_I_011	2 857 998	2 543 786	0.7986	4.9	126	1318	807	98.29	86.34	70.27
HP_I_014	7 865 098	6 911 566	0.8423	2.63	129	3664	2674	99.29	97.44	93.6
HP_I_015	4 020 904	3 543 486	0.8382	3.61	130	1878	1132	98.72	92.75	81.79
HP_I_016	4 152 788	3 677 084	0.8558	3.35	129	2041	1267	99.15	92.46	82.65
HP_I_017	5893764	5209672	0.7969	3.93	129	2690	1838	99.43	96.44	89.76
HP_I_018	2622692	2237446	0.7817	4.68	131	1035	346	93.88	68.28	51.35
HP_I_019	11 171 596	9 934 424	0.8683	2.28	129	5587	3524	99.57	97.44	94.74
HP_I_020	2054420	1792892	0.7483	4.65	130	836	401	96.02	70.55	49.5
HP_I_021	4121314	3585298	0.8787	2.58	132	1978	1696	98.86	96.44	91.47
HP_I_022	9410932	8338178	0.9179	2.4	131	4990	2959	99.15	96.73	93.31
HP_I_023	1 784 546	1 525 160	0.8365	3.47	132	792	651	97.3	84.5	65.72
HP_I_024	1034288	910054	0.7199	6.42	126	429	237	90.47	51.92	28.17
HP_I_025	7558304	6 372 792	0.585	2.9	127	2287	1164	98.44	91.61	81.93
HP_I_026	8148968	7252508	0.861	3.62	129	4133	1514	97.72	89.19	80.09
HP_I_027	9054348	8076964	0.8325	3.24	128	4222	1911	98.86	91.89	85.63
HP_I_028	5721816	5717560	0.97	0.38	132	3093	1629	99.72	95.73	88.05
HP_I_029	4894296	4424332	0.8126	4.58	124	2475	587	95.73	75.53	55.33
HP_I_030	1645310	1435668	0.7361	6.14	127	680	347	87.91	61.74	43.1
HP_I_031	4632042	4072610	0.8535	3.31	129	2250	1400	98.44	91.32	79.94
HP_I_032	8050172	6898628	0.7272	5.07	132	3203	1043	95.45	78.66	68.85
HP_I_033	4763420	4266656	0.7836	3.98	126	2162	1036	98.29	86.06	70.27
HP_I_034	4 370 900	3 765 134	0.8694	4.29	131	2094	1004	98.29	89.47	74.82
HP_I_035	15670804	13841332	0.8919	1.26	130	7925	5512	99.86	98.72	97.3
HP_I_036	3981468	3434896	0.8809	4.37	130	2001	905	97.58	80.51	66.86
HP_I_038	5 586 806	5 117 084	0.7497	7.57	123	2499	181	81.93	44.95	34.28
HP_I_039	3663990	3231140	0.8572	3.34	131	1815	1160	98.86	90.61	77.24
HP_I_040	4662928	4190974	0.8215	4.47	128	2294	738	96.44	75.96	60.88
HP_I_041	12989728	11860156	0.8488	2.68	125	6736	2260	99.15	94.17	87.77
HP_I_042	12 174 070	10 680 014	0.9279	1.96	128	6500	4304	99.43	97.87	93.74
HP_I_043	8 859 322	7 787 208	0.8977	1.99	129	4502	3531	99.72	98.01	95.31
HP_I_045	5699456	4984604	0.7718	3.73	127	2513	1663	98.72	93.88	85.78
HP_I_046	7386094	6559448	0.7951	3.81	129	3256	1763	99	93.88	88.05
HP_I_047	6179440	5518520	0.7725	4.41	125	2762	1874	98.86	95.59	89.76
HP_I_048	6657056	5858014	0.7896	2.7	127	2962	2323	99.29	97.58	93.17
HP_I_049	5970170	5268498	0.8312	3.71	128	2828	2130	99.29	96.3	92.89
HP_I_050	5937098	5176198	0.8594	2.67	131	2848	2297	9943	97.44	93.74
HP_I_051	5450124	4774754	0.8613	2.63	131	2666	2068	99.57	97.16	91.47
HP_I_052	1342454	1168850	0.7968	5.04	128	591	468	97.58	78.38	49.36
HP_I_053	1117556	971840	0.8063	5.58	129	492	414	97.44	76.53	43.1
HP_I_054	7667484	6654468	0.7678	2.79	130	3184	2528	99.57	97.44	93.46
HP_I_055	8582700	7484048	0.8949	2.55	130	4363	2908	99.29	97.16	92.75
HP_I_056	5754906	5172476	0.7815	4.56	127	2751	776	96.87	82.08	64.44
HP_I_057	9260764	8183424	0.5891	2.8	126	3136	2045	99.57	96.16	91.04
HP_I_058	5111698	4499084	0.6801	4	126	1972	1218	98.86	90.75	78.95
HP_I_059	7592158	6907206	0.7298	4.53	122	3265	1322	98.72	90.47	80.8
HP_I_060	6559756	5775162	0.8332	3.78	129	3133	2375	99.43	97.44	92.89
HP_I_061	7256758	6462836	0.7338	3.53	130	3090	2403	99.29	97.87	92.89
HP_I_062	4566570	4042182	0.791	6.43	132	2157	871	96.02	81.08	66.57
HP_I_063	6588212	5897780	0.8362	3.47	129	3216	1883	99.15	93.88	85.49
HP_I_064	5536464	5024548	0.7129	6.44	125	2425	594	90.61	69.56	56.05
HP_I_066	7129826	6221352	0.8758	5.37	132	3518	1407	96.59	89.62	81.79
HP_I_068	3660104	3235026	0.8675	3.91	129	1812	1423	99.43	95.45	87.62
HP_I_070	4890926	4333820	0.8704	4.02	130	2451	1628	99.15	95.02	86.77
HP_I_071	4733418	4360804	0.5617	13.77	127	1661	139	73.68	48.79	40.26
HP_I_072	4995054	4551498	0.6372	8.97	119	1833	568	93.6	74.82	61.02
HP_I_073	5261670	4649848	0.8648	3.41	130	2620	1930	99.43	96.44	90.75
HP_I_074	6643572	5982260	0.8552	11.02	129	34175	796	93.6	77.52	65.01
HP_I_075	5 109 974	4 500 670	0.878	3.42	131	2566	2033	99.57	97.01	92.89
HP_I_076	6200106	5484930	0.8768	3.67	130	3116	2412	99.43	97.44	93.03
HP_I_079	4 007 768	3 627 372	0.8032	5.15	126	1864	851	97.3	84.5	71.69
HP_I_080	3 044 074	2 734 100	0.7959	5.25	126	1441	623	95.87	72.69	56.61
HP_I_081	2 758 654	2 493 250	0.8072	4.81	126	1306	927	98.72	90.47	76.67
HP_I_082	5 414 710	4 995 118	0.8138	5.74	123	2713	418	93.46	67.85	45.23
HP_I_083	4 908 582	4 432 264	0.8944	4.69	128	2654	701	96.44	77.24	60.31
HP_I_084	7 052 584	6 294 274	0.8348	3.21	126	3419	1519	98.72	92.46	83.07
HP_I_085	2 677 740	2 370 840	0.8057	4.36	128	1235	886	98.44	89.05	73.54
HP_I_086	3 589 620	3 212 568	0.816	2.03	127	1666	1229	99	92.89	83.5
HP_I_101	1 845 756	1 596 546	0.8998	5.94	131	907	519	96.3	75.82	57.47

## Sheet: Table S2. EGR2 primers
Table S2. Hotspot custom primers for EGR2
ID	Sequence
EGR2_1_RV	CGTGCCAGCAGAAGG
EGR2_1_FW	GAAGTTGCGCATGCAGAT
EGR2_2_RV	CATAAGCCCTTCCAGTGTCG
EGR2_2_FW	CGGCCACAGTAGTCACAGG
EGR2_3_RV	TATCCGCACCCACACC
EGR2_3_FW	GCACTGCTTTTCCGCTCT
EGR2_4_RV	CAAGATCCACCTGAGACAGAA
EGR2_4_FW	GCTGCTGTTACTGCTGCAC
EGR2_5_RV	CCCCCTCTACAGCCTCCT
EGR2_5_FW	GGGTCCGAGAGGAGCAAG
EGR2_6_RV	GTGCACGAGAGGCCCTAC
EGR2_6_FW	GAAGGGCTTATGCCCAGTGT

## Sheet: Table S3. SNVs
Table S3. Somatic variants from targeted resequencing
Sample Cod	Gene	HGVS(Protein)	ID	chr	Pos	Consequecnce	Ref Allele	Alt Allele	Allele Frequency	Purity	Calc Allele Freq	Sanger
HP_I_025	ATM	Ser2011del		11	108186572	Frameshift	G	GA	0.42	56	0.75
HP_I_035	ATM	His1865Gln		11	108175500	Missense	T	A	0.259325	76	0.341217	YES
HP_I_038	ATM	Pro1554del		11	108164090	Frameshift	CCT	C	0.64	73	0.876712
HP_I_042	ATM	Arg3008Cys	COSM1351056	11	108236086	Missense	C	T	0.226626	93	0.243684
HP_I_042	ATM	Pro292Leu	COSM1350745	11	108115727	Missense	C	T	0.233677	93	0.251266	YES
HP_I_043	ATM	Lys2756Asn		11	108206688	Missense	G	C	0.792308	86	0.921288
HP_I_050	ATM	Phe1068		11	108143499	Frameshift	TC	C	0.930342	91	1.02235
HP_I_059	ATM	Gly2020Asp		11	108186602	Missense	G	A	0.19401	86	0.225594
HP_I_059	ATM	Phe858Leu	COSM21826	11	108138003	Missense	T	C	0.158428	86	0.184219
HP_I_070	ATM	Arg982Cys	COSM1297602,COSM1297603	11	108142000	Missense	C	T	0.435824	94	0.463642
HP_I_070	ATM	Asp2725Gly	COSM3358963	11	108206594	Missense	A	G	0.462734	94	0.49227	YES
HP_I_070	ATM	Gly1586Ter		11	108164184	Missense	G	T	0.509434	94	0.541951	YES
HP_I_074	ATM	Glu2596Val		11	108202763	Missense	A	T	0.216117	97	0.222801
HP_I_074	ATM	Leu2033Pro		11	108186740	Missense	T	C	0.7	97	0.721649
HP_I_042	BIRC3	Ser513Cys		11	102206910	Missense	C	G	0.481336	93	0.517566
HP_I_075	BIRC3	Arg493Thr		11	102206850	Missense	G	C	0.45	93	0.483871
HP_I_030	BRAF	Lys601Glu	COSM478	7	140453134	Missense	T	C	0.242991	91	0.267023	YES
HP_I_042	CHD2	Ala739Thr		15	93515020	Missense	G	A	0.338447	93	0.363922	YES
HP_I_058	CHD2	Glu424*		15	93489339	Nonsense	G	T	0.48136	96	0.501416
HP_I_001	CSMD3	Ile2681Phe		8	113308128	Missense	T	A	0.261056	0	0.26	YES
HP_I_038	CSMD3	Asn3516Lys		8	113237069	Missense	G	C	0.586341	73	0.803207
HP_I_042	CSMD3	Arg741Trp		8	113694815	Missense	G	A	0.335637	93	0.360901
HP_I_058	CSMD3	Cys1814Tyr		8	113418809	Missense	C	T	0.5	96	0.520833
HP_I_076	CSMD3	His2950Arg		8	113303864	Missense	T	C	0.05	98	0.0510204
HP_I_076	DDX3X	Gln241		X	41203031	Frameshift	CA	A	0.377556	98	0.385261
HP_I_101	DDX3X	Asp425		X	41205487	Frameshift	GA	A	0.9	93	0.967742
HP_I_025	EGR2	Glu356Lys	COSM145364	10	64573332	Missense	C	T	0.34	56	0.607143
HP_I_033	EGR2	His384Asn	COSM145363	10	64573248	Missense	G	T	0.46	79	0.582278
HP_I_038	EGR2	Glu356Lys	COSM145365	10	64573332	Missense	C	T	0.35	73	0.479452
HP_I_081	EGR2	Glu356Lys	COSM145366	10	64573332	Missense	C	T	0.44	93	0.473118
HP_I_001	FBXW7	Arg347Cys		4	153249385	Missense	G	A	0.194907	20	0.974535	YES
HP_I_050	FBXW7	Gly461Trp		4	153245456	Missense	C	A	0.440246	91	0.483787
HP_I_064	FBXW7	Ser278Asn		4	153250873	Missense	C	T	0.212766	97	0.219346	YES
HP_I_036	KLHL6	Leu56Ter		3	183273275	Missense	A	T	0.417582	95	0.43956
HP_I_036	KLHL6	Ser55Ala		3	183273279	Missense	A	C	0.529412	95	0.557276
HP_I_061	KLHL6	Gln81Ter		3	183273201	Missense	G	A	0.464743	89	0.522183
HP_I_039	LRP1B	Ser1493Cys		2	141625260	Missense	G	C	0.42764	97	0.440866
HP_I_061	LRP1B	Ile4594Val		2	140990775	Missense	T	C	0.507235	89	0.569927
HP_I_064	LRP1B	Val1736Ala		2	141597562	Missense	A	G	0.42029	97	0.433288
HP_I_028	MYD88	Leu265Pro	COSM85940	3	38182641	Missense	T	C	0.406648	78	0.521344	YES
HP_I_056	MYD88	Leu265Pro	COSM85940	3	38182641	Missense	T	C	0.504433	95	0.530982
HP_I_026	NFKBIE	Tyr245Ile255*16	COSM5574331	6	44232738	Frameshift	TGTAA	T	0.35	80	0.4375	YES
HP_I_032	NFKBIE	Gln380*		6	44228247	Nonsense	G	A	0.300997	60	0.501662
HP_I_064	NFKBIE	Tyr245Ile255*16	COSM5574333	6	44232738	Frameshift	TGTAA	T	0.13525	97	0.139433
HP_I_013	NOTCH1	p.P2514fs*4	COSM12774	9	139390648	Frameshift	CAG	C	0.31	91	0.340659
HP_I_031	NOTCH1	p.P2514fs*4	COSM12774	9	139390648	Frameshift	CAG	C	0.47	91	0.516484
HP_I_033	NOTCH1	p.P2514fs*4	COSM12774	9	139390648	Frameshift	CAG	C	0.43	79	0.544304	YES
HP_I_040	NOTCH1	Val2380Leu		9	139391053	Missense	C	A	0.429877	92	0.467257	YES
HP_I_046	NOTCH1	p.P2514fs*4	COSM12774	9	139390648	Frameshift	CAG	C	0.546811	93	0.587969
HP_I_049	NOTCH1	p.P2514fs*4	COSM12774	9	139390648	Frameshift	CAG	C	0.513488	94	0.546264
HP_I_051	NOTCH1	Asn735Ser		9	139408965	Missense	T	C	0.45707	89	0.513562
HP_I_064	NOTCH1	p.P2514fs*4	COSM12774	9	139390648	Frameshift	CAG	C	0.15	97	0.154639
HP_I_066	NOTCH1	p.P2514fs*4	COSM12774	9	139390648	Frameshift	CAG	C	0.394676	92	0.428996
HP_I_074	NOTCH1	p.P2514fs*4	COSM12774	9	139390648	Frameshift	CAG	C	0.0831643	97	0.0857364
HP_I_080	NOTCH1	Asp910Asn		9	139405117	Missense	C	T	0.2	95	0.210526
HP_I_080	NOTCH1	Pro1832Arg		9	139396343	Missense	G	C	0.23	95	0.242105
HP_I_101	NOTCH1	Arg2512*		9	139390656	Frameshift	CGGGGGGTGGAGAA	GGGGTGAGA	0.40458	93	0.435032	YES
HP_I_049	PLEKHG5	Gly217Arg		1	6533457	Missense	C	G	0.483685	94	0.514558
HP_I_070	PLEKHG5	Glu450Gly		1	6531837	Missense	T	C	0.510364	94	0.542941
HP_I_083	PLEKHG5	Glu371Gly		1	6531837	Missense	T	C	0.519157	97	0.535214
HP_I_016	POT1	Arg117Cys		7	124503601	Missense	G	A	0.357645	93	0.384564	YES
HP_I_041	POT1	Asn215		7	124499068	Frameshift	AT	A	0.39	97	0.402062
HP_I_046	POT1	Gly274Arg		7	124493075	Missense	C	G	0.271198	93	0.291611
HP_I_060	POT1	Lys39Glu		7	124532329	Missense	T	C	0.25	78	0.320513	YES
HP_I_051	SAMHD1	Phe165Cys		20	35563447	Missense	A	C	0.495884	89	0.557173	YES
HP_I_080	SAMHD1	Tyr155Cys		20	35563477	Missense	T	C	0.13	95	0.136842	YES
HP_I_015	SF3B1	Arg625Cys	COSM110696	2	198267484	Missense	G	A	0.497561	89	0.559057	YES
HP_I_016	SF3B1	Lys700Glu	COSM133591	2	198266834	Missense	T	C	0.418675	93	0.450188	YES
HP_I_021	SF3B1	Lys741Asn		2	198266709	Missense	C	G	0.11	96	0.114583	YES
HP_I_026	SF3B1	Arg625Leu	COSM110695	2	198267483	Missense	C	A	0.07	80	0.0875
HP_I_034	SF3B1	His662Asp	COSM133592	2	198267373	Missense	G	C	0.13	95	0.136842	YES
HP_I_035	SF3B1	Gly740Glu	COSM133120	2	198266713	Missense	C	T	0.27	76	0.355263
HP_I_039	SF3B1	Arg702Pro		2	198266827	Missense	C	G	0.282051	97	0.290775	YES
HP_I_042	SF3B1	Lys700Glu	COSM133591	2	198266834	Missense	T	C	0.172802	93	0.185809	YES
HP_I_047	SF3B1	Gly742Asp		2	198266611	Missense	C	T	0.5	NA	0.5
HP_I_050	SF3B1	Lys700Glu	COSM133591	2	198266834	Missense	T	C	0.482993	91	0.530762
HP_I_060	SF3B1	His662Asp	COSM133592	2	198267373	Missense	G	C	0.483384	78	0.619723
HP_I_061	SF3B1	Leu1304Val		2	198257032	Missense	A	C	0.415162	89	0.466475
HP_I_073	SF3B1	Lys700Glu	COSM133591	2	198266834	Missense	T	C	0.42	89	0.47191	YES
HP_I_080	SF3B1	Lys666Thr	COSM131556	2	198267360	Missense	T	G	0.26	95	0.273684
HP_I_011	SI	Leu147Pro		3	164786553	Missense	A	G	0.283352	94	0.301439	YES
HP_I_017	SI	Met1196		3	164735594	Frameshift	CAT	C	0.53	95	0.557895
HP_I_081	SI	Arg399Gly		3	164709250	Missense	C	G	0.19	93	0.204301
HP_I_081	SI	Val892Ala		3	164750371	Missense	A	G	0.58	93	0.623656
HP_I_026	TGM7	Asp414Thr		15	43574153	Missense	C	T	0.499892	80	0.624865	YES
HP_I_021	TP53	His179Tyr		17	7578395	Missense	G	A	0.86	96	0.895833
HP_I_030	TP53	Asp324His		17	7576876	Missense	C	G	0.43299	91	0.475813	YES
HP_I_031	TP53	Asp281Gly	COSM11232	17	7577096	Missense	T	C	0.68595	91	0.753792
HP_I_034	TP53	Arg175His	COSM10648	17	7578406	Missense	C	T	0.160648	95	0.169104	YES
HP_I_055	TP53	Arg248Gln	COSM99020	17	7577538	Missense	C	T	0.201815	89	0.226759
HP_I_072	TP53	Arg175His	COSM10648	17	7578406	Missense	C	T	0.97	92	1.05435
HP_I_013	XPO1	Glu571Val	COSM146109	2	61719471	Missense	T	C	0.286957	91	0.315337	YES
HP_I_027	XPO1	Glu571Lys	COSM96797	2	61719472	Missense	C	T	0.297491	74	0.402015	YES
HP_I_029	XPO1	Glu571Val	COSM146109	2	61719471	Missense	T	A	0.257009	87	0.295413	YES
HP_I_035	XPO1	Glu571Lys	COSM96797	2	61719472	Missense	C	T	0.398096	76	0.523811	YES
HP_I_049	XPO1	Asp624Gly		2	61719186	Missense	T	C	0.406504	94	0.432451
HP_I_059	XPO1	Glu571Lys	COSM96797	2	61719472	Missense	C	T	0.315855	86	0.367273
HP_I_076	XPO1	Glu571Lys	COSM96797	2	61719472	Missense	C	T	0.437768	98	0.446702
HP_I_085	XPO1	Glu571Lys	COSM96797	2	61719472	Missense	C	T	0.382567	96	0.398507
HP_I_066	ZMYM3	Pro52Ala		X	70472952	Missense	G	C	0.537143	92	0.583851

## Sheet: Table S4
Table S4. Clinical characteristics, cytogenetic abnormalities and molecular markers REM series of 71 patients)
REM			IGHV		Age		Gender		Binet Stage		17p13		11q23		tri12		13q_N		CD38>30		ZAP70		CD49d
			Mut	Unmut	< 65y	> 65y	Female	Male	A or B	C	no	yes	no	yes	no	yes	no	yes	no	yes	no	yes	no	yes
		TOTAL	23	44	56	15	24	47	55	16	68	3	51	20	61	10	34	37	33	36	27	39	41	27
ATM	WT	62	21	38	50	12	21	41	47	15	59	3	47	15	53	9	28	34	30	30	26	32	36	23
	MUT	9	2	6	6	3	3	6	8	1	9	0	4	5	8	1	6	3	3	6	1	7	5	4
	P		NS		NS		NS		NS		NS		0.063		NS		NS		NS		NS		NS
CHD2	WT	69	21	44	55	14	24	45	53	16	66	3	49	20	59	10	34	35	33	34	27	37	40	26
	MUT	2	2	0	1	1	0	2	2	0	2	0	2	0	2	0	0	2	0	2	0	2	1	1
	P		NS		NS		NS		NS		NS		NS		NS		NS		NS		NS		NS
CSMD3	WT	66	20	42	52	14	22	44	50	16	63	3	47	19	57	9	32	34	32	32	26	35	39	24
	MUT	5	3	2	4	1	2	3	5	0	5	0	4	1	4	1	2	3	1	4	1	4	2	3
	P		NS		NS		NS		NS		NS		NS		NS		NS		NS		NS		NS
EGR2	WT	67	23	40	53	14	21	46	53	14	64	3	50	17	57	10	31	36	33	32	27	36	40	24
	MUT	4	0	4	3	1	3	1	2	2	4	0	1	3	4	0	3	1	0	4	0	3	1	3
	P		NS		NS		NS		NS		NS		0.065		NS		NS		0.115		NS		NS
FBXW7	WT	68	21	43	53	15	23	45	53	15	65	3	49	19	60	8	31	37	31	35	26	37	40	25
	MUT	3	2	1	3	0	1	2	2	1	3	0	2	1	1	2	3	0	2	1	1	2	1	2
	P		NS		NS		NS		NS		NS		NS		0.05		NS		NS		NS		NS
LRP1B	WT	68	23	41	53	15	24	44	55	13	65	3	50	18	59	9	31	37	33	33	27	36	40	25
	MUT	3	0	3	3	0	0	3	0	3	3	0	1	2	2	1	3	0	0	3	0	3	1	2
	P		NS		NS		NS		0.01		NS		NS		NS		0.065		NS		NS		NS
NFKBIE	WT	68	23	40	52	15	24	44	53	15	65	3	50	18	59	9	31	37	32	34	26	38	40	26
	MUT	3	0	3	3	0	0	3	2	1	3	0	1	2	2	1	3	0	1	2	1	1	1	1
	P		NS		NS		NS		NS		NS		NS		NS		NS		NS		NS		NS
NOTCH1	WT	59	23	32	46	13	18	41	46	13	57	2	40	19	50	9	30	29	30	27	26	29	39	17
	MUT	12	0	12	10	2	6	6	9	3	11	1	11	1	11	1	4	8	3	9	1	10	2	10
	P		0.006		NS		NS		NS		NS		NS		NS		NS		0.075		0.021		0.001
PLEKHG5	WT	68	23	41	53	15	23	45	53	15	65	3	48	20	59	9	33	35	31	35	26	37	40	25
	MUT	3	0	3	3	0	1	2	2	1	3	0	3	0	2	1	1	3	2	1	1	2	1	2
	P		NS		NS		NS		NS		NS		NS		NS		NS		NS		NS		NS
POT1	WT	67	22	41	53	14	22	45	51	16	64	3	47	20	57	10	33	34	31	34	26	37	38	26
	MUT	4	1	3	3	1	2	2	4	0	4	0	4	0	4	0	1	3	2	2	1	2	3	1
	P		NS		NS		NS		NS		NS		NS		NS		NS		NS		NS		NS
SAMHD1	WT	69	23	42	54	15	23	46	53	16	66	3	49	20	59	10	34	35	33	34	27	37	41	25
	MUT	2	0	2	2	0	1	1	2	0	2	0	2	0	2	0	0	2	0	2	0	2	0	2
	P		NS		NS		NS		NS		NS		NS		NS		NS		NS		NS		NS
SF3B1	WT	57	20	33	48	9	20	37	45	12	55	2	43	14	47	10	27	30	26	30	25	29	34	21
	MUT	14	3	11	8	6	4	10	10	4	13	1	8	6	14	0	7	7	7	6	2	10	7	6
	P		NS		0.061		NS		NS		NS		NS		NS		NS		NS		0.102		NS
SI	WT	68	21	43	55	13	22	46	53	15	65	3	49	19	58	10	33	35	33	33	27	36	39	26
	MUT	3	2	1	1	2	2	1	2	1	3	0	2	1	3	0	1	2	0	3	0	3	2	1
	P		NS		NS		NS		NS		NS		NS		NS		NS		NS		NS		NS
TP53	WT	65	22	39	55	10	21	44	50	15	65	0	46	19	55	10	30	35	29	34	25	35	39	23
	MUT	6	1	5	1	5	3	3	5	1	3	3	5	1	6	0	4	2	4	2	2	4	2	4
	P		NS		0.001		NS		NS		<0.001		NS		NS		NS		NS		NS		NS
XPO1	WT	63	23	36	49	14	21	42	48	15	60	3	45	18	54	9	31	32	27	34	22	36	34	26
	MUT	8	0	8	7	1	3	5	7	1	8	0	6	2	7	1	3	5	6	2	5	3	7	1
	P		0.044		NS		NS		NS		NS		NS		NS		NS		NS		0.12		0.095
# mut	0-1 MUT	40	17	19	34	6	11	29	31	9	39	1	29	11	33	7	19	21	21	17	22	16	28	9
	≥ 2 MUT	31	6	25	22	9	13	18	24	7	29	2	22	9	28	3	15	16	12	19	5	23	13	18
	P		0.017		NS		NS		NS		NS		NS		NS		NS		NS		0.001		0.005
